# Supplementary material for: Positive Influence of a Probiotic Mixture on the Intestinal Morphology and Microbiota of Farmed Guinea Fowls (Numida meleagris)
Source: Front Vet Sci. 2021 Oct 29;8:743899. doi: 10.3389/fvets.2021.743899 (PMC8586554; doi:10.3389/fvets.2021.743899)
Supplement: Supplementary file 1 [file Table_1.XLSX]

## Sheet: adiv
WDqw	goods_coverage	chao1	observed_species	shannon	code	WDqw
Control	0.953886	1390.88	601	5.65574	F9	Control		Control
Control	0.942746	1798.97	751	6.3946	F8	Control
Control	0.945596	1698.67	721	6.7226	F7	Control
Control	0.937435	1945.14	847	6.96462	F6	Control
Control	0.954016	1403.58	598	5.87664	F5	Control
Control	0.945466	1835.18	687	5.97652	F4	Control
Control	0.937824	1756.1	829	6.51124	F3	Control
Control	0.948187	1704	640	5.9888	F20	Control
Control	0.949741	1584.47	646	5.76456	F1	Control
Control	0.942617	1736.83	777	6.58874	F19	Control
Control	0.944171	1799.11	734	6.41706	F18	Control
Control	0.945725	1734.27	716	6.64131	F17	Control
Control	0.942098	1700.34	751	6.41667	F16	Control
Control	0.946503	1735.04	710	6.51917	F15	Control
Control	0.938342	1918.31	799	6.5696	F14	Control
Control	0.946762	1537.03	711	6.1946	F13	Control
Control	0.953497	1389.23	615	5.62339	F12	Control
Control	0.938601	2007.88	776	6.58556	F11	Control
Control	0.930829	1995.34	909	6.8527	F10	Control
Probiotic	0.947539	1571.32	701	6.36252	F9	Probiotic
Probiotic	0.944301	1700.89	730	6.46466	F8	Probiotic
Probiotic	0.943394	2051.94	691	6.07239	F7	Probiotic
Probiotic	0.93601	2157.21	789	6.26469	F6	Probiotic
Probiotic	0.93329	2064.63	816	6.31695	F5	Probiotic
Probiotic	0.941839	1674.72	752	6.37944	F4	Probiotic
Probiotic	0.937047	2099.21	775	6.46943	F3	Probiotic
Probiotic	0.958808	1254.45	564	5.67169	F20	Probiotic
Probiotic	0.945855	1748.33	723	6.87598	F1	Probiotic
Probiotic	0.946891	1523.15	693	5.37404	F19	Probiotic
Probiotic	0.940933	1688.09	786	6.69599	F18	Probiotic
Probiotic	0.941969	1816.98	763	6.60858	F17	Probiotic
Probiotic	0.943782	1867.06	735	6.64711	F16	Probiotic
Probiotic	0.940415	1741.64	755	6.404	F15	Probiotic
Probiotic	0.941839	1758.47	782	6.64893	F14	Probiotic
Probiotic	0.952202	1405.11	659	6.64483	F13	Probiotic
Probiotic	0.938212	2003.71	783	6.81863	F12	Probiotic
Probiotic	0.943264	1572.62	807	6.96502	F11	Probiotic
Probiotic	0.942358	1693	803	6.6457	F10	Probiotic
